# Supplementary material for: DrugRepoBank: a comprehensive database and discovery platform for accelerating drug repositioning
Source: Database (Oxford). 2024 Jul 11;2024:baae051. doi: 10.1093/database/baae051 (PMC11240114; doi:10.1093/database/baae051)
Supplement: baae051_Supp [file baae051_supp.zip]

Archive with 1 entries (1 files):
- suppl_data/Supplementary-CLEAN.docx
